# Supplementary material for: The effect of cultivar, sowing date and transplant location in field on bolting of Welsh onion (Allium fistulosum L.)
Source: BMC Plant Biol. 2013 Oct 7;13:154. doi: 10.1186/1471-2229-13-154 (PMC4226261; doi:10.1186/1471-2229-13-154)
Supplement: Additional file 1 — Onion harvested area and production in 2011-FAOSTAT. [file 1471-2229-13-154-S1.xls]

## Sheet: FENIX Web Data Server
Crops	China	Onions (inc. shallots), green	Area Harvested	2011	27429
Crops	China	Onions (inc. shallots), green	Production	2011	978992
